# Supplementary material for: Development and Validation of LC-MS/MS Method for the Determination of 1-Methyl-4-Nitrosopiperazine (MNP) in Multicomponent Products with Rifampicin—Analytical Challenges and Degradation Studies
Source: Molecules. 2023 Nov 3;28(21):7405. doi: 10.3390/molecules28217405 (PMC10648194; doi:10.3390/molecules28217405)
Supplement: Supplementary file 1 [file molecules-28-07405-s001.zip]

Archive with 1 entries (1 files):
- molecules-2688021-supplementary.pdf
